# Supplementary material for: Profoxydim in Focus: A Structural Examination of Herbicide Behavior in Gas and Aqueous Phases
Source: Molecules. 2024 Sep 14;29(18):4371. doi: 10.3390/molecules29184371 (PMC11433996; doi:10.3390/molecules29184371)
Supplement: Supplementary file 1 [file molecules-29-04371-s001.zip]

Archive with 1 entries (1 files):
- molecules-3190602-supplementary.pdf
